# Supplementary material for: Genetic history of Cambridgeshire before and after the Black Death
Source: Sci Adv. 2024 Jan 17;10(3):eadi5903. doi: 10.1126/sciadv.adi5903 (PMC10793959; doi:10.1126/sciadv.adi5903)
Supplement: Supplementary file 2 — Tables S1 to S11 [file sciadv.adi5903_tables_s1_to_s11.zip]

Archive with 1 entries (1 files):
- adi5903_Tables_S1_to_S11.xlsx
